# Supplementary material for: Inspecting the potential physiological and biomedical value of 44 conserved uncharacterised proteins of Streptococcus pneumoniae
Source: BMC Genomics. 2014 Aug 5;15(1):652. doi: 10.1186/1471-2164-15-652 (PMC4143570; doi:10.1186/1471-2164-15-652)
Supplement: Supplementary file 4 — Additional file 7: List of oligonucleotides used in this study. (XLSX 34 KB) [file 12864_2013_6368_MOESM4_ESM.xlsx]

## Sheet: Hoja1
	Gene	Name	Sequence (5'->3')
	cat	catdown_B1	GCGCGGATCCGAAGGATATGGATCTGGAGCTG
	cat	catdown_Nh	GCGCGCTAGCGAAGGATATGGATCTGGAGCTG
	cat	catdown_No	GCGCGCGGCCGCGAAGGATATGGATCTGGAGCTG
	cat	catdown_X1	GCGCCTCGAGGAAGGATATGGATCTGGAGCTG
	cat	catend_B1	GCGCGGATCCTCTCATATTATAAAAGCCAGTC
	cat	catend_Nh	GCGCGCTAGCTCTCATATTATAAAAGCCAGTC
	cat	catend_No	GCGCGCGGCCGCTCTCATATTATAAAAGCCAGTC
	cat	catend_X1	GCGCCTCGAGTCTCATATTATAAAAGCCAGTC
	cat	catup_B1	GCGCGGATCCGCACCCATTAGTTCAACAAACG
	cat	catup_Nh	GCGCGCTAGCGCACCCATTAGTTCAACAAACG
	cat	catup_No	GCGCGCGGCCGCGCACCCATTAGTTCAACAAACG
	cat	catup_X1	GCGCCTCGAGGCACCCATTAGTTCAACAAACG
	spr0004	spr0004_ExF	GATAGGACTTGTTTAAAGGC
	spr0004	spr0004_ExR	AATTCTTCTGTAAAGTACTG
	spr0004	spr0004_LiDFNo	GCGCGCGGCCGCAAATTAATAAATGGTGTCAATTAG
	spr0004	spr0004_LiDR	TTTTCCTTTAACTGATGGATAA
	spr0004	spr0004_LiUF	CAATATCCACGAATCCAAGA
	spr0004	spr0004_LiURB1	GCGCGGATCCATTTCTCATTCTCCGTTTTCA
	spr0084	spr0084_ExF	GTCAGTTATCACATCATCTG
	spr0084	spr0084_ExR	CCTGAGCAGCTAGCTCCTTT
	spr0084	spr0084_LiDFNo	GCGCGCGGCCGCGATCAAACAGTCCTCAGGGG
	spr0084	spr0084_LiDR	CTGCTTTACTTTTCTTGTGC
	spr0084	spr0084_LiUF	TCTATGAAGCTGGCTACATT
	spr0084	spr0084_LiURNh	GCGCGCTAGCAAGATTTGTTCTCTTTTCTATTC
	spr0175	spr0175_ExF	CCGTAATGTAGAAAATGCAG
	spr0175	spr0175_ExR	GCTGATACAGTCTCCCAGAC
	spr0175	spr0175_LiDFNo2	GCGCGCGGCCGCGGTTCGCTACTATCTCAAAGG
	spr0175	spr0175_LiDR	ACCAAAAAACTCTTCTAGCTT
	spr0175	spr0175_LiUF	AACAAAACTATTGAGCGCAAC
	spr0175	spr0175_LiURB1	GCGCGGATCCTCTAACACCCTCTTTCCTTA
	spr0177	spr0177_ExF	GCGACAGAACAGTAGAAAAT
	spr0177	spr0177_ExR2	GGACAACTGGTCAGGAGTTTGC
	spr0177	spr0177_LiDFNo2	GCGCGCGGCCGCTACAGTCTGGGAGACTGTATCAG
	spr0177	spr0177_LiDR	TGTCCCAATTCTTCTTTATTTC
	spr0177	spr0177_LiUF	CGCGTTAAGGAATTGGTTGA
	spr0177	spr0177_LiURB1	GCGCGGATCCAGCCTCTCCTTTATATTAAAAT
	spr0331	spr0331_ExF	CTGATCCACCTTGGAGGGAA
	spr0331	spr0331_ExR	TTTCGATAATAGCTCTCACG
	spr0331	spr0331_LiDFNo	GCGCGCGGCCGCAGCTTTGACCTTGATTTTTGT
	spr0331	spr0331_LiDR	TCCCTAGGCTTATGGTTTCG
	spr0331	spr0331_LiUF	GATGATAGAAGCGAATCAAAT
	spr0331	spr0331_LiURX1	GCGCCTCGAGTTTTAACCCTTTCTGTGCAAA
	spr0391	spr0391_ExF	CACGCTATGCTCATTTGATT
	spr0391	spr0391_ExR	CCCAATCATCCACCAAGTCT
	spr0391	spr0391_LiDFNo	GCGCGCGGCCGCAGAATGACCTCTTTCTAGAG
	spr0391	spr0391_LiDR	ATTATCGAGACTGTCCCAGC
	spr0391	spr0391_LiUF	CTGAGCAGTCCATTGATAAA
	spr0391	spr0391_LiURB1_2	GCGCGGATCCGAATTGAAAGATCTATTTGACGAGGA
	spr0399	spr0399_ExF	TTTTAATGATGACCTTCCGC
	spr0399	spr0399_ExR	CTGTATGAACATGGACTTTG
	spr0399	spr0399_LiDFNo_2	GCGCGCGGCCGCCTACATTCAAAATATCAAAGTTG
	spr0399	spr0399_LiDR	CCTTATAGGCAACTTCCACA
	spr0399	spr0399_LiUF	ATCTAATAGGAGGAAAACACA
	spr0399	spr0399_LiURB1	GCGCGGATCCCCTTTTTACCTCAACTAGTTG
	spr0400	spr0400_ExF	CAATCTCCCTCGTACTGGTA
	spr0400	spr0400_ExR	CATCTTAACCAAAATCACCT
	spr0400	spr0400_LiDFNo	GCGCGCGGCCGCGATTAATGAAGGACTGAGAAA
	spr0400	spr0400_LiDR	TTCTGCCTTCATAGAAGGAT
	spr0400	spr0400_LiUF	AACCAGTCTTTCTCTTTGAAA
	spr0400	spr0400_LiURB1	GCGCGGATCCGGTTATTCTCCTACAACTTTG
	spr0479	spr0479_ExF	CACGTGCCATCACTTACAAT
	spr0479	spr0479_ExR	TAAAGCGACGATTGTCGCGG
	spr0479	spr0479_LiDFNo2	GCGCGCGGCCGCGTGAAAAGAAGAGAGTTGGGAC
	spr0479	spr0479_LiDR	TTCTATTCCATAAGAGACCTC
	spr0479	spr0479_LiUF	TGGGTAGCAGATCCAGCTGA
	spr0479	spr0479_LiURB1	GCGCGGATCCCTTTCCCTCCTCTAGCAGCT
	spr0580	spr0580_ExF	CGAGACAGGTCAGGGTTATA
	spr0580	spr0580_ExR	TACTTCTTGTACTGGTGCTT
	spr0580	spr0580_LiDFNo	GCGCGCGGCCGCGAATGAATAAAGGAGATAAAAG
	spr0580	spr0580_LiDR	CTCCTGATTTGTTGTTGATTG
	spr0580	spr0580_LiUF	CCAAGTCCTTGGCAACCTAT
	spr0580	spr0580_LiURB1	GCGCGGATCCTCTTCTATCATACCGTTTTTTC
	spr0675	spr0675_ExF	TGATTGAGACAGACTATCAG
	spr0675	spr0675_ExR	TGCGTCAATATCTGTACCAT
	spr0675	spr0675_LiDFNo	GCGCGCGGCCGCGTAGAGAATAAGGAGAAGAAA
	spr0675	spr0675_LiDR	TGTTGTAATTATCAAAGGGCT
	spr0675	spr0675_LiUF	CACTTGAACCACGCTCTTTT
	spr0675	spr0675_LiURB1	GCGCGGATCCAGATATCCTTTTTCCACGATT
	spr0705	spr0705_ExF	GGATATGAGTTATCTGAACC
	spr0705	spr0705_ExR	CAACCAAGTAAACTTCACGG
	spr0705	spr0705_LiDFNo	GCGCGCGGCCGCACTATTAGAAGGAAGAAAGTTT
	spr0705	spr0705_LiDR	TATAATAAGAAGGGTAAATCCC
	spr0705	spr0705_LiUF	ATGCCGACCAATTAAAACAAG
	spr0705	spr0705_LiURB1_2	GCGCGGATCCCCGATCAAAGGATTGATTTGCTTG
	spr0710	spr0710_ExF	GTCTTCACCCTGATTTTTTC
	spr0710	spr0710_ExR	AGGTCTCTTGAAGCAGATTT
	spr0710	spr0710_LiDFNo	GCGCGCGGCCGCAATACATGATTCGTTGAGAGA
	spr0710	spr0710_LiDR	CGCTCTTTGGATTGAGATAA
	spr0710	spr0710_LiUF	CTTTACTTGCCAGTCTCTAT
	spr0710	spr0710_LiURB1_2	GCGCGGATCCCCATAAGAAAAATTATACCAC
	spr0747	spr0747_ExF	TTGGGACGAGCGATTGGAAA
	spr0747	spr0747_ExR	CACCAAGTCCTTGTTTATTG
	spr0747	spr0747_LiDFNo	GCGCGCGGCCGCTGGATGGAAGTCATTTCTTAG
	spr0747	spr0747_LiDR	GGTGCAAGCCTACAATTGAA
	spr0747	spr0747_LiUF	AATAAGTGATGAAGTAAAAAAAAT
	spr0747	spr0747_LiURB1	GCGCGGATCCTCAGAGAGCGACTCAGACTA
	spr0804	spr0804_ExF	ACCATATTTTGTTTCGCAGG
	spr0804	spr0804_ExR	AATGTTTGTCTCTCCACTAT
	spr0804	spr0804_LiDFNo2	GCGCGCGGCCGCGTCAGTTCAAAATAGCCAGC
	spr0804	spr0804_LiDR	TCTGATAGGAAGCATTGTCT
	spr0804	spr0804_LiUF	AGCAATGCCTATCATAGCAA
	spr0804	spr0804_LiURB1	GCGCGGATCCGAAAATCAAGATAAAAACGAAC
	spr0867	spr0867_ExF	GCAAATTGTGGATTACTCGT
	spr0867	spr0867_ExR	GAGAAAAATCAATGCGCCTG
	spr0867	spr0867_LiDFNo	GCGCGCGGCCGCTACTATAAGTGAATATGATTTGA
	spr0867	spr0867_LiDR	ATTCTTCGGCCTGCTCATGA
	spr0867	spr0867_LiUF	CATCAAGAACACAGTGCAAA
	spr0867	spr0867_LiURB1	GCGCGGATCCATTACAAACTAATAAAAAATCAAG
	spr0929	spr0929_ExF	CTTAGCTTTAGCAGTTTCAC
	spr0929	spr0929_ExR	TTTAGTGAAATCTGCATTGC
	spr0929	spr0929_LiDFNo2	GCGCGCGGCCGCGGAACCTACTCTATCTTAATC
	spr0929	spr0929_LiDR	AAGTGGCGATTTGTCACCTA
	spr0929	spr0929_LiUF	AGACTCTTGCTATTGAACGC
	spr0929	spr0929_LiURNh2	GCGCGCTAGCGAACTGGTGAATAATGGCTTTC
	spr0930	spr0930_ExF	GTGAAGAAGAAAGTCGCAAA
	spr0930	spr0930_ExR	TCTCTTTCTATTGGCCGACA
	spr0930	spr0930_LiDFNo	GCGCGCGGCCGCACCAGGTGTTTTTGTTATAAG
	spr0930	spr0930_LiDR	GCCTTTAGCTCTTCTTGAGC
	spr0930	spr0930_LiUF	CCTCGGAGGAGAAGTTGATA
	spr0930	spr0930_LiURNh2	GCGCGCTAGCTTATTTACTTTGGATATCCTCG
	spr0991	spr0991_ExF	GAAATCACTATTAGTGGTGC
	spr0991	spr0991_ExR	GTCCGATATTTCTGCAACTC
	spr0991	spr0991_LiDFNo	GCGCGCGGCCGCAAACTAGGAGAAAAGATGATAA
	spr0991	spr0991_LiDR	GTTTACTTGCTTCATCATTCA
	spr0991	spr0991_LiUF	GTACTATTATTGAAAATGCAGC
	spr0991	spr0991_LiURB1_2	GCGCGGATCCGCTTAGAATTTCCTGATGCTTAC
	spr1000	spr1000_ExF	GGTGAAAAACTGAGAATTCC
	spr1000	spr1000_ExR	TCATCACAACTGCCATCGAG
	spr1000	spr1000_LiDFNo	GCGCGCGGCCGCATGGCTAACCTCCGATAATT
	spr1000	spr1000_LiDR	TTCAACATGTACAAAATCTAGA
	spr1000	spr1000_LiUF	TTTTTGCTGTAGCTTTTGGAA
	spr1000	spr1000_LiURB1_2	GCGCGGATCCCAAAATCGGAAAGATAGAGCC
	spr1010	spr1010_ExF	GCTCTATCGTAGCGAAGAAA
	spr1010	spr1010_ExR	TCACCAGTCCCATACAGAAG
	spr1010	spr1010_LiDFNo	GCGCGCGGCCGCAAGATTTCTAAAGTTCCTTTCA
	spr1010	spr1010_LiDR	TATCCAAAAATAGATAGATGTAA
	spr1010	spr1010_LiUF	GCGTCGTAGTCCAGTTTGGC
	spr1010	spr1010_LiURB1	GCGCGGATCCAAACAAGGAGCTAGAACAATG
	spr1035	spr1035_ExF	CGACATTCTCTTGACCTAAA
	spr1035	spr1035_ExR	TTCGCCTTCAAATTTAGTGT
	spr1035	spr1035_LiDFNo	GCGCGCGGCCGCGAAAACAGTATATCATAAAAGTT
	spr1035	spr1035_LiDR	ATCATAGCACGGTCAATAGC
	spr1035	spr1035_LiUF	GGCGATCCAAGATTTTTATG
	spr1035	spr1035_LiURB1_2	GCGCGGATCCCATCCTTATGGAAGAAATGG
	spr1158	spr1158_ExF	AGTATCCAATTCCACAACAG
	spr1158	spr1158_ExR	ACGATAGAGGATACTGTAGT
	spr1158	spr1158_LiDFNo	GCGCGCGGCCGCACTTCCTCCATAAAGATTTAC
	spr1158	spr1158_LiDR	TCTTTATACTATACCTTTAAGG
	spr1158	spr1158_LiUF	TGGCCTGATGGGCAGCTAAC
	spr1158	spr1158_LiURB1_2	GCGCGGATCCGTCCTTTTGCTGGCTTACAAGG
	spr1268	spr1268_ExF	GCGCCCAATCTTTTTCAACA
	spr1268	spr1268_ExR	CTGCCATGAATTATCGTGCC
	spr1268	spr1268_LiDFNo	GCGCGCGGCCGCTTAGTTTTCCTCCTCTGTAAT
	spr1268	spr1268_LiDR	TTTAACCAAGAAGCTTATGGT
	spr1268	spr1268_LiUF	CACAATCTCTTCTGAGTCAT
	spr1268	spr1268_LiURB1	GCGCGGATCCAAAAGGAGAATCCTTATGGG
	spr1327	spr1327_ExF	ACCATCACAGAAGTTGACCC
	spr1327	spr1327_ExR	AGAACTTCCAGAGAGCAAGG
	spr1327	spr1327_LiDFNo	GCGCGCGGCCGCTTCTTCTCCTCTGTAATAAGA
	spr1327	spr1327_LiDR	TTTGGCAGAAGCAGTAGAAA
	spr1327	spr1327_LiUF	ACGTTTGGTGGGTGGTAGCG
	spr1327	spr1327_LiURB1	GCGCGGATCCTATGTATTCTTTCTTTTAACAAAG
	spr1356	spr1356_ExF	CAAATCAGATCAATCGTTCC
	spr1356	spr1356_ExR	GCAGGTCACTAGATAGTGGT
	spr1356	spr1356_LiDFNo_2	GCGCGCGGCCGCGCTCCTCCAAAGCCTGTAAC
	spr1356	spr1356_LiDR	AAAACAAGTAAATTAAAGATATCC
	spr1356	spr1356_LiUF	ATCATCATAGCACGCGCCAA
	spr1356	spr1356_LiURB1	GCGCGGATCCGAATGTTTAAACATATAGAACTG
	spr1418	spr1418_ExF	GAGGGGTTCTGTTCCACTTG
	spr1418	spr1418_ExR	TTGTGATGGCAAATTCTTCT
	spr1418	spr1418_LiDFNo	GCGCGCGGCCGCGTTTCCATCCTCCTAGCAAT
	spr1418	spr1418_LiDR	TAGCTATCAATCTGATTGATAT
	spr1418	spr1418_LiUF	CATTCTCATCAACAGCAATC
	spr1418	spr1418_LiURB1	GCGCGGATCCAAATAGAAAAGGATTTTATAACAA
	spr1423	spr1423_ExF	CAATACGCTGGTAAGAAAGT
	spr1423	spr1423_ExR	GACAAGATTCCTCGTGGTAA
	spr1423	spr1423_LiDFNo2	GCGCGCGGCCGCCCAATCACCGTTATCTTTGG
	spr1423	spr1423_LiDR	TGTAAAAGTCGAAATTGAAGTC
	spr1423	spr1423_LiUF	ACAAAAAGTACAACCAAAACAC
	spr1423	spr1423_LiURB1_2	GCGCGGATCCGACGAGTTGATGCGCATTATAC
	spr1424	spr1424_ExF	CTGACTCAGGGTCACGAATG
	spr1424	spr1424_ExR	TTTGGTATTATCCCTGAGTT
	spr1424	spr1424_LiDFNo	GCGCGCGGCCGCCTTTTTCTCCTTATATCAAAAG
	spr1424	spr1424_LiDR	ACCGTAAGAATCTCGCCCGT
	spr1424	spr1424_LiUF	GGAAGTTAGATGAAATCACG
	spr1424	spr1424_LiURX1_2	GCGCTCTAGAGAAGGGCATCGCGACAAAGAC
	spr1506	spr1506_ExF	TCATAGCATGTCCAACGTGG
	spr1506	spr1506_ExR	CTCATCGAGAGAGTGGTTCG
	spr1506	spr1506_LiDFNo2	GCGCGCGGCCGCGGAGAAATCTGATAAATCCC
	spr1506	spr1506_LiDR	TTCCAAATATGCCTATGACC
	spr1506	spr1506_LiUF	GGTGCTGAATCAACAGTTTC
	spr1506	spr1506_LiURB1_2	GCGCGGATCCCCGTCCAGTTATTATTAAGTAAGTG
	spr1587	spr1587_ExF	CAGCGATACGTTGCATAGCT
	spr1587	spr1587_ExR	AACATATTGAGAACTCTGAA
	spr1587	spr1587_LiDFNo	GCGCGCGGCCGCGCTAATCTCCTACTTCTGCG
	spr1587	spr1587_LiDR	ATCACTAGCTCAATGAATAGC
	spr1587	spr1587_LiUF	GCTTGTCCACGTAAATTAGT
	spr1587	spr1587_LiURB1	GCGCGGATCCGTCTACTGAAAGGTAGGCTT
	spr1611	spr1611_ExF	TTACGAGTTCGATCTACATC
	spr1611	spr1611_ExR	AGGTAAAAGCGCTATGCCTA
	spr1611	spr1611_LiDFNo	GCGCGCGGCCGCTTTGTCCTCTTTCTATGCGA
	spr1611	spr1611_LiDR	CCTTGATAAATCTTTTATTTCTA
	spr1611	spr1611_LiUF	AATCCAAGTCCCTGCAAAAT
	spr1611	spr1611_LiURX1	GCGCCTCGAGGAGTTGGTTGGAGGTGTTAT
	spr1625	spr1625_ExF	GGCAGTGTTGTGATCAATTA
	spr1625	spr1625_ExR	TGGGACCAAGGATTCCTTTT
	spr1625	spr1625_LiDFNo	GCGCGCGGCCGCGATAAAATAAATATAACAGGAGA
	spr1625	spr1625_LiDR	AATCAGCCCCTCAAAAGAGA
	spr1625	spr1625_LiUF	TTCTATCAACTTTAGTTTTATTAT
	spr1625	spr1625_LiURB1	GCGCGGATCCATGAAACTCCTTTAATTAAATTAG
	spr1658	spr1658_ExF	GTAGTATTAAAGAGGAAGCC
	spr1658	spr1658_ExR	TATTTGGCATCCCAGACTTG
	spr1658	spr1658_LiDFNo	GCGCGCGGCCGCTTGTTCACATCCACCAGTTC
	spr1658	spr1658_LiDR	TTCCCCAACGTATGGTTTGA
	spr1658	spr1658_LiUF	ACACCGCCACCTGCTAAACG
	spr1658	spr1658_LiURB1	GCGCGGATCCCTTCGTCAGTTCTATCTACA
	spr1719	spr1719_ExF	GACAATAGATATCTTCGCCT
	spr1719	spr1719_ExR	TAATACGAGGGATTTGGTGA
	spr1719	spr1719_LiDFNo	GCGCGCGGCCGCAGTTGTCAAAGGTCAGGAAC
	spr1719	spr1719_LiDR	TGACACAAAAGTTTTTGAAAAAT
	spr1719	spr1719_LiUF	CTATCATCAATACCAATCAAC
	spr1719	spr1719_LiURB1	GCGCGGATCCAACTAACCAACTTTCTACAATT
	spr1738	spr1738_ExF	GATAATCCTCTGCATTGTAG
	spr1738	spr1738_ExR	ACGGAGATTTACTGCTGGAT
	spr1738	spr1738_LiDFNo	GCGCGCGGCCGCTAGGAATCTCCTTTTTTCACA
	spr1738	spr1738_LiDR	TACAGGGGATTGATTATCCT
	spr1738	spr1738_LiUF	ATTAGTTCCTTGACTACCTAG
	spr1738	spr1738_LiURB1	GCGCGGATCCTTTAACCTATAGAACATGATCC
	spr1754	spr1754_ExF	TCACAATCTCAGCTGAACCC
	spr1754	spr1754_ExR	GCAGCCACCTGGATTTTAGG
	spr1754	spr1754_LiDFNo	GCGCGCGGCCGCATTCTACTCCTTATCAATTAAAA
	spr1754	spr1754_LiDR	TCTGTTAATACATTTGGTGCA
	spr1754	spr1754_LiUF	AAAACTGACCCAATTTTATAATA
	spr1754	spr1754_LiURB1	GCGCGGATCCTAATGGAATGTCTTTCAAATCA
	spr1782	spr1782_ExF	CTTCTCATGGAAACCGTAGT
	spr1782	spr1782_ExR	GTAGAACGCTATCCAGACTT
	spr1782	spr1782_LiDFNo_2	GCGCGCGGCCGCCACAATCAAGGCCGCAATGAC
	spr1782	spr1782_LiDR	TTTCTCTTTTTGTCTATAATTTG
	spr1782	spr1782_LiUF	TAAAGGTTCCTGCTTCGATA
	spr1782	spr1782_LiURB1	GCGCGGATCCTTTTTGAGTGAAGTTTCCAAAC
	spr1798	spr1798_ExF	TGTTTCTCCTGCCTATCCTG
	spr1798	spr1798_ExR	ATTGCGACCCATAATCCCCT
	spr1798	spr1798_LiDFNo	GCGCGCGGCCGCCTTAGAGTCCTTGCCCTTTA
	spr1798	spr1798_LiDR	AATAGATGAGAATTGCAGATTA
	spr1798	spr1798_LiUF	TATCATCCTTTTCTGGTCGT
	spr1798	spr1798_LiURB1	GCGCGGATCCGGAGAAACCTATGTCTCAAT
	spr1806	spr1806_ExF	CATAGGTCTCCACATCGAAA
	spr1806	spr1806_ExR	TTGCCCGTCAAAATGATTTG
	spr1806	spr1806_LiDFNo	GCGCGCGGCCGCTACTGAACCATCTGGGAATG
	spr1806	spr1806_LiDFXb	GCGCTCTAGATACTGAACCATCTGGGAATG
	spr1806	spr1806_LiDR	TTCATGGTCGAGGCTTTAAC
	spr1806	spr1806_LiUF	AGTCCTTAGATAGCTGAATC
	spr1806	spr1806_LiURB1	GCGCGGATCCAACAGCTAGAAAATTCTATTCT
	spr1806	spr1806_LiURNh	GCGCGCTAGCAACAGCTAGAAAATTCTATTCT
	spr1810	spr1810_ExF	CTGGGTACCATTCAACAGCT
	spr1810	spr1810_ExR	GGACGGTGAGTCAGTCTTTT
	spr1810	spr1810_LiDFNo	GCGCGCGGCCGCTCACAAAGAAAAGGAGCCCC
	spr1810	spr1810_LiDR	ATGAACGAACCCAAGAAGAA
	spr1810	spr1810_LiUF	TTATACCACTAGAAAGAGAATG
	spr1810	spr1810_LiURB1	GCGCGGATCCAAAAAGTATTTTTCAAAAGAATATT
	spr1851	spr1851_ExF	GATTGAGAGGAACTTAGGTA
	spr1851	spr1851_ExR	TTCGTGGTTTGGTTGTGATG
	spr1851	spr1851_LiDFNo	GCGCGCGGCCGCTACCAGATTCCTCCTTATTTA
	spr1851	spr1851_LiDR	AGAATGCAAAAGGGAGTCTG
	spr1851	spr1851_LiUF	ACCACCAGCACCCACGTTAA
	spr1851	spr1851_LiURB1	GCGCGGATCCGTAAAATCAGGTTTATCCTGA
	spr1865	spr1865_ExF	ATTAATCTCTGGTAGCAGAC
	spr1865	spr1865_ExR	ATTTTCGGTCACTTGATTGA
	spr1865	spr1865_LiDFNo	GCGCGCGGCCGCTCATTCCTTTGTACCGTATAT
	spr1865	spr1865_LiDFXb	GCGCTCTAGATCATTCCTTTGTACCGTATAT
	spr1865	spr1865_LiDR	TTAGATAAACTTTGGATTCGC
	spr1865	spr1865_LiUF	ATGCCCCCGATAATCGCCTA
	spr1865	spr1865_LiURB1	GCGCGGATCCAGAAAAGTAACTTTTTTGGAGT
	spr2010	spr2010_ExF	CCGGAATTTCAAAACCATTG
	spr2010	spr2010_ExR	TTTCCGAAGCAAGATGTTCT
	spr2010	spr2010_LiDFNo	GCGCGCGGCCGCTCAAAACCTCTTGGCACCCA
	spr2010	spr2010_LiDR	GGAGAACTAAAAAGACTGAAT
	spr2010	spr2010_LiUF	TTACCCAATCTATTTTTTTGGC
	spr2010	spr2010_LiURB1_2	GCGCGGATCCCTGACAGAAATTGTATTAAATG
	spr2028	spr2028_ExF	CAGGTAAATCATAGCCATTC
	spr2028	spr2028_ExR	AAGCGATTTACTTTATGGAA
	spr2028	spr2028_LiDFNo	GCGCGCGGCCGCCCCTTCTTTCTAGTGTCTAT
	spr2028	spr2028_LiDR	AACTTTAGCGAATTTGTATCC
	spr2028	spr2028_LiUF	TTGATTGTCTGGATTTTGAAAA
	spr2028	spr2028_LiURB1	GCGCGGATCCGGAAAAACGAATGAAAAAAGAA
	spr2030	spr2030_ExF	TAGAAAGAGAAGGCTCCTCT
	spr2030	spr2030_ExR	TCTGGTGCTGGTTTGAAAGA
	spr2030	spr2030_LiDFNo	GCGCGCGGCCGCGATTTACCTCCTTATATACAG
	spr2030	spr2030_LiDR	GCAATTTTGAAAGATTCGGAT
	spr2030	spr2030_LiUF	TGTCACCATCATCTATTAAATG
	spr2030	spr2030_LiURNh_2	GCGCGCTAGCGCTAATAATGTGAAACTACAAGCG

## Sheet: Copy
	Gene	Name	Sequence (5'->3')	Purpose
	cat	catdown_B1	GCGCGGATCCGAAGGATATGGATCTGGAGCTG	PCR cat
	cat	catdown_Nh	GCGCGCTAGCGAAGGATATGGATCTGGAGCTG	PCR cat
	cat	catdown_No	GCGCGCGGCCGCGAAGGATATGGATCTGGAGCTG	PCR cat
	cat	catdown_X1	GCGCCTCGAGGAAGGATATGGATCTGGAGCTG	PCR cat
	cat	catend_B1	GCGCGGATCCTCTCATATTATAAAAGCCAGTC	PCR cat
	cat	catend_Nh	GCGCGCTAGCTCTCATATTATAAAAGCCAGTC	PCR cat
	cat	catend_No	GCGCGCGGCCGCTCTCATATTATAAAAGCCAGTC	PCR cat
	cat	catend_X1	GCGCCTCGAGTCTCATATTATAAAAGCCAGTC	PCR cat
	cat	catup_B1	GCGCGGATCCGCACCCATTAGTTCAACAAACG	PCR cat
	cat	catup_Nh	GCGCGCTAGCGCACCCATTAGTTCAACAAACG	PCR cat
	cat	catup_No	GCGCGCGGCCGCGCACCCATTAGTTCAACAAACG	PCR cat
	cat	catup_X1	GCGCCTCGAGGCACCCATTAGTTCAACAAACG	PCR cat
	spr0004	spr0004_ExF	GATAGGACTTGTTTAAAGGC	Knockout generation
	spr0004	spr0004_ExR	AATTCTTCTGTAAAGTACTG
	spr0004	spr0004_LiDFNo	GCGCGCGGCCGCAAATTAATAAATGGTGTCAATTAG
	spr0004	spr0004_LiDR	TTTTCCTTTAACTGATGGATAA
	spr0004	spr0004_LiUF	CAATATCCACGAATCCAAGA
	spr0004	spr0004_LiURB1	GCGCGGATCCATTTCTCATTCTCCGTTTTCA
	spr0084	spr0084_ExF	GTCAGTTATCACATCATCTG
	spr0084	spr0084_ExR	CCTGAGCAGCTAGCTCCTTT
	spr0084	spr0084_LiDFNo	GCGCGCGGCCGCGATCAAACAGTCCTCAGGGG
	spr0084	spr0084_LiDR	CTGCTTTACTTTTCTTGTGC
	spr0084	spr0084_LiUF	TCTATGAAGCTGGCTACATT
	spr0084	spr0084_LiURNh	GCGCGCTAGCAAGATTTGTTCTCTTTTCTATTC
	spr0175	spr0175_ExF	CCGTAATGTAGAAAATGCAG
	spr0175	spr0175_ExR	GCTGATACAGTCTCCCAGAC
	spr0175	spr0175_LiDFNo2	GCGCGCGGCCGCGGTTCGCTACTATCTCAAAGG
	spr0175	spr0175_LiDR	ACCAAAAAACTCTTCTAGCTT
	spr0175	spr0175_LiUF	AACAAAACTATTGAGCGCAAC
	spr0175	spr0175_LiURB1	GCGCGGATCCTCTAACACCCTCTTTCCTTA
	spr0177	spr0177_ExF	GCGACAGAACAGTAGAAAAT
	spr0177	spr0177_ExR2	GGACAACTGGTCAGGAGTTTGC
	spr0177	spr0177_LiDFNo2	GCGCGCGGCCGCTACAGTCTGGGAGACTGTATCAG
	spr0177	spr0177_LiDR	TGTCCCAATTCTTCTTTATTTC
	spr0177	spr0177_LiUF	CGCGTTAAGGAATTGGTTGA
	spr0177	spr0177_LiURB1	GCGCGGATCCAGCCTCTCCTTTATATTAAAAT
	spr0331	spr0331_ExF	CTGATCCACCTTGGAGGGAA
	spr0331	spr0331_ExR	TTTCGATAATAGCTCTCACG
	spr0331	spr0331_LiDFNo	GCGCGCGGCCGCAGCTTTGACCTTGATTTTTGT
	spr0331	spr0331_LiDR	TCCCTAGGCTTATGGTTTCG
	spr0331	spr0331_LiUF	GATGATAGAAGCGAATCAAAT
	spr0331	spr0331_LiURX1	GCGCCTCGAGTTTTAACCCTTTCTGTGCAAA
	spr0391	spr0391_ExF	CACGCTATGCTCATTTGATT
	spr0391	spr0391_ExR	CCCAATCATCCACCAAGTCT
	spr0391	spr0391_LiDFNo	GCGCGCGGCCGCAGAATGACCTCTTTCTAGAG
	spr0391	spr0391_LiDR	ATTATCGAGACTGTCCCAGC
	spr0391	spr0391_LiUF	CTGAGCAGTCCATTGATAAA
	spr0391	spr0391_LiURB1_2	GCGCGGATCCGAATTGAAAGATCTATTTGACGAGGA
	spr0399	spr0399_ExF	TTTTAATGATGACCTTCCGC
	spr0399	spr0399_ExR	CTGTATGAACATGGACTTTG
	spr0399	spr0399_LiDFNo_2	GCGCGCGGCCGCCTACATTCAAAATATCAAAGTTG
	spr0399	spr0399_LiDR	CCTTATAGGCAACTTCCACA
	spr0399	spr0399_LiUF	ATCTAATAGGAGGAAAACACA
	spr0399	spr0399_LiURB1	GCGCGGATCCCCTTTTTACCTCAACTAGTTG
	spr0400	spr0400_ExF	CAATCTCCCTCGTACTGGTA
	spr0400	spr0400_ExR	CATCTTAACCAAAATCACCT
	spr0400	spr0400_LiDFNo	GCGCGCGGCCGCGATTAATGAAGGACTGAGAAA
	spr0400	spr0400_LiDR	TTCTGCCTTCATAGAAGGAT
	spr0400	spr0400_LiUF	AACCAGTCTTTCTCTTTGAAA
	spr0400	spr0400_LiURB1	GCGCGGATCCGGTTATTCTCCTACAACTTTG
	spr0479	spr0479_ExF	CACGTGCCATCACTTACAAT
	spr0479	spr0479_ExR	TAAAGCGACGATTGTCGCGG
	spr0479	spr0479_LiDFNo2	GCGCGCGGCCGCGTGAAAAGAAGAGAGTTGGGAC
	spr0479	spr0479_LiDR	TTCTATTCCATAAGAGACCTC
	spr0479	spr0479_LiUF	TGGGTAGCAGATCCAGCTGA
	spr0479	spr0479_LiURB1	GCGCGGATCCCTTTCCCTCCTCTAGCAGCT
	spr0580	spr0580_ExF	CGAGACAGGTCAGGGTTATA
	spr0580	spr0580_ExR	TACTTCTTGTACTGGTGCTT
	spr0580	spr0580_LiDFNo	GCGCGCGGCCGCGAATGAATAAAGGAGATAAAAG
	spr0580	spr0580_LiDR	CTCCTGATTTGTTGTTGATTG
	spr0580	spr0580_LiUF	CCAAGTCCTTGGCAACCTAT
	spr0580	spr0580_LiURB1	GCGCGGATCCTCTTCTATCATACCGTTTTTTC
	spr0675	spr0675_ExF	TGATTGAGACAGACTATCAG
	spr0675	spr0675_ExR	TGCGTCAATATCTGTACCAT
	spr0675	spr0675_LiDFNo	GCGCGCGGCCGCGTAGAGAATAAGGAGAAGAAA
	spr0675	spr0675_LiDR	TGTTGTAATTATCAAAGGGCT
	spr0675	spr0675_LiUF	CACTTGAACCACGCTCTTTT
	spr0675	spr0675_LiURB1	GCGCGGATCCAGATATCCTTTTTCCACGATT
	spr0705	spr0705_ExF	GGATATGAGTTATCTGAACC
	spr0705	spr0705_ExR	CAACCAAGTAAACTTCACGG
	spr0705	spr0705_LiDFNo	GCGCGCGGCCGCACTATTAGAAGGAAGAAAGTTT
	spr0705	spr0705_LiDR	TATAATAAGAAGGGTAAATCCC
	spr0705	spr0705_LiUF	ATGCCGACCAATTAAAACAAG
	spr0705	spr0705_LiURB1_2	GCGCGGATCCCCGATCAAAGGATTGATTTGCTTG
	spr0710	spr0710_ExF	GTCTTCACCCTGATTTTTTC
	spr0710	spr0710_ExR	AGGTCTCTTGAAGCAGATTT
	spr0710	spr0710_LiDFNo	GCGCGCGGCCGCAATACATGATTCGTTGAGAGA
	spr0710	spr0710_LiDR	CGCTCTTTGGATTGAGATAA
	spr0710	spr0710_LiUF	CTTTACTTGCCAGTCTCTAT
	spr0710	spr0710_LiURB1_2	GCGCGGATCCCCATAAGAAAAATTATACCAC
	spr0747	spr0747_ExF	TTGGGACGAGCGATTGGAAA
	spr0747	spr0747_ExR	CACCAAGTCCTTGTTTATTG
	spr0747	spr0747_LiDFNo	GCGCGCGGCCGCTGGATGGAAGTCATTTCTTAG
	spr0747	spr0747_LiDR	GGTGCAAGCCTACAATTGAA
	spr0747	spr0747_LiUF	AATAAGTGATGAAGTAAAAAAAAT
	spr0747	spr0747_LiURB1	GCGCGGATCCTCAGAGAGCGACTCAGACTA
	spr0804	spr0804_ExF	ACCATATTTTGTTTCGCAGG
	spr0804	spr0804_ExR	AATGTTTGTCTCTCCACTAT
	spr0804	spr0804_LiDFNo2	GCGCGCGGCCGCGTCAGTTCAAAATAGCCAGC
	spr0804	spr0804_LiDR	TCTGATAGGAAGCATTGTCT
	spr0804	spr0804_LiUF	AGCAATGCCTATCATAGCAA
	spr0804	spr0804_LiURB1	GCGCGGATCCGAAAATCAAGATAAAAACGAAC
	spr0929	spr0929_ExF	CTTAGCTTTAGCAGTTTCAC
	spr0929	spr0929_ExR	TTTAGTGAAATCTGCATTGC
	spr0929	spr0929_LiDFNo2	GCGCGCGGCCGCGGAACCTACTCTATCTTAATC
	spr0929	spr0929_LiDR	AAGTGGCGATTTGTCACCTA
	spr0929	spr0929_LiUF	AGACTCTTGCTATTGAACGC
	spr0929	spr0929_LiURNh2	GCGCGCTAGCGAACTGGTGAATAATGGCTTTC
	spr0930	spr0930_ExF	GTGAAGAAGAAAGTCGCAAA
	spr0930	spr0930_ExR	TCTCTTTCTATTGGCCGACA
	spr0930	spr0930_LiDFNo	GCGCGCGGCCGCACCAGGTGTTTTTGTTATAAG
	spr0930	spr0930_LiDR	GCCTTTAGCTCTTCTTGAGC
	spr0930	spr0930_LiUF	CCTCGGAGGAGAAGTTGATA
	spr0930	spr0930_LiURNh2	GCGCGCTAGCTTATTTACTTTGGATATCCTCG
	spr0991	spr0991_ExF	GAAATCACTATTAGTGGTGC
	spr0991	spr0991_ExR	GTCCGATATTTCTGCAACTC
	spr0991	spr0991_LiDFNo	GCGCGCGGCCGCAAACTAGGAGAAAAGATGATAA
	spr0991	spr0991_LiDR	GTTTACTTGCTTCATCATTCA
	spr0991	spr0991_LiUF	GTACTATTATTGAAAATGCAGC
	spr0991	spr0991_LiURB1_2	GCGCGGATCCGCTTAGAATTTCCTGATGCTTAC
	spr1000	spr1000_ExF	GGTGAAAAACTGAGAATTCC
	spr1000	spr1000_ExR	TCATCACAACTGCCATCGAG
	spr1000	spr1000_LiDFNo	GCGCGCGGCCGCATGGCTAACCTCCGATAATT
	spr1000	spr1000_LiDR	TTCAACATGTACAAAATCTAGA
	spr1000	spr1000_LiUF	TTTTTGCTGTAGCTTTTGGAA
	spr1000	spr1000_LiURB1_2	GCGCGGATCCCAAAATCGGAAAGATAGAGCC
	spr1010	spr1010_ExF	GCTCTATCGTAGCGAAGAAA
	spr1010	spr1010_ExR	TCACCAGTCCCATACAGAAG
	spr1010	spr1010_LiDFNo	GCGCGCGGCCGCAAGATTTCTAAAGTTCCTTTCA
	spr1010	spr1010_LiDR	TATCCAAAAATAGATAGATGTAA
	spr1010	spr1010_LiUF	GCGTCGTAGTCCAGTTTGGC
	spr1010	spr1010_LiURB1	GCGCGGATCCAAACAAGGAGCTAGAACAATG
	spr1035	spr1035_ExF	CGACATTCTCTTGACCTAAA
	spr1035	spr1035_ExR	TTCGCCTTCAAATTTAGTGT
	spr1035	spr1035_LiDFNo	GCGCGCGGCCGCGAAAACAGTATATCATAAAAGTT
	spr1035	spr1035_LiDR	ATCATAGCACGGTCAATAGC
	spr1035	spr1035_LiUF	GGCGATCCAAGATTTTTATG
	spr1035	spr1035_LiURB1_2	GCGCGGATCCCATCCTTATGGAAGAAATGG
	spr1158	spr1158_ExF	AGTATCCAATTCCACAACAG
	spr1158	spr1158_ExR	ACGATAGAGGATACTGTAGT
	spr1158	spr1158_LiDFNo	GCGCGCGGCCGCACTTCCTCCATAAAGATTTAC
	spr1158	spr1158_LiDR	TCTTTATACTATACCTTTAAGG
	spr1158	spr1158_LiUF	TGGCCTGATGGGCAGCTAAC
	spr1158	spr1158_LiURB1_2	GCGCGGATCCGTCCTTTTGCTGGCTTACAAGG
	spr1268	spr1268_ExF	GCGCCCAATCTTTTTCAACA
	spr1268	spr1268_ExR	CTGCCATGAATTATCGTGCC
	spr1268	spr1268_LiDFNo	GCGCGCGGCCGCTTAGTTTTCCTCCTCTGTAAT
	spr1268	spr1268_LiDR	TTTAACCAAGAAGCTTATGGT
	spr1268	spr1268_LiUF	CACAATCTCTTCTGAGTCAT
	spr1268	spr1268_LiURB1	GCGCGGATCCAAAAGGAGAATCCTTATGGG
	spr1327	spr1327_ExF	ACCATCACAGAAGTTGACCC
	spr1327	spr1327_ExR	AGAACTTCCAGAGAGCAAGG
	spr1327	spr1327_LiDFNo	GCGCGCGGCCGCTTCTTCTCCTCTGTAATAAGA
	spr1327	spr1327_LiDR	TTTGGCAGAAGCAGTAGAAA
	spr1327	spr1327_LiUF	ACGTTTGGTGGGTGGTAGCG
	spr1327	spr1327_LiURB1	GCGCGGATCCTATGTATTCTTTCTTTTAACAAAG
	spr1356	spr1356_ExF	CAAATCAGATCAATCGTTCC
	spr1356	spr1356_ExR	GCAGGTCACTAGATAGTGGT
	spr1356	spr1356_LiDFNo_2	GCGCGCGGCCGCGCTCCTCCAAAGCCTGTAAC
	spr1356	spr1356_LiDR	AAAACAAGTAAATTAAAGATATCC
	spr1356	spr1356_LiUF	ATCATCATAGCACGCGCCAA
	spr1356	spr1356_LiURB1	GCGCGGATCCGAATGTTTAAACATATAGAACTG
	spr1418	spr1418_ExF	GAGGGGTTCTGTTCCACTTG
	spr1418	spr1418_ExR	TTGTGATGGCAAATTCTTCT
	spr1418	spr1418_LiDFNo	GCGCGCGGCCGCGTTTCCATCCTCCTAGCAAT
	spr1418	spr1418_LiDR	TAGCTATCAATCTGATTGATAT
	spr1418	spr1418_LiUF	CATTCTCATCAACAGCAATC
	spr1418	spr1418_LiURB1	GCGCGGATCCAAATAGAAAAGGATTTTATAACAA
	spr1423	spr1423_ExF	CAATACGCTGGTAAGAAAGT
	spr1423	spr1423_ExR	GACAAGATTCCTCGTGGTAA
	spr1423	spr1423_LiDFNo2	GCGCGCGGCCGCCCAATCACCGTTATCTTTGG
	spr1423	spr1423_LiDR	TGTAAAAGTCGAAATTGAAGTC
	spr1423	spr1423_LiUF	ACAAAAAGTACAACCAAAACAC
	spr1423	spr1423_LiURB1_2	GCGCGGATCCGACGAGTTGATGCGCATTATAC
	spr1424	spr1424_ExF	CTGACTCAGGGTCACGAATG
	spr1424	spr1424_ExR	TTTGGTATTATCCCTGAGTT
	spr1424	spr1424_LiDFNo	GCGCGCGGCCGCCTTTTTCTCCTTATATCAAAAG
	spr1424	spr1424_LiDR	ACCGTAAGAATCTCGCCCGT
	spr1424	spr1424_LiUF	GGAAGTTAGATGAAATCACG
	spr1424	spr1424_LiURX1_2	GCGCTCTAGAGAAGGGCATCGCGACAAAGAC
	spr1506	spr1506_ExF	TCATAGCATGTCCAACGTGG
	spr1506	spr1506_ExR	CTCATCGAGAGAGTGGTTCG
	spr1506	spr1506_LiDFNo2	GCGCGCGGCCGCGGAGAAATCTGATAAATCCC
	spr1506	spr1506_LiDR	TTCCAAATATGCCTATGACC
	spr1506	spr1506_LiUF	GGTGCTGAATCAACAGTTTC
	spr1506	spr1506_LiURB1_2	GCGCGGATCCCCGTCCAGTTATTATTAAGTAAGTG
	spr1587	spr1587_ExF	CAGCGATACGTTGCATAGCT
	spr1587	spr1587_ExR	AACATATTGAGAACTCTGAA
	spr1587	spr1587_LiDFNo	GCGCGCGGCCGCGCTAATCTCCTACTTCTGCG
	spr1587	spr1587_LiDR	ATCACTAGCTCAATGAATAGC
	spr1587	spr1587_LiUF	GCTTGTCCACGTAAATTAGT
	spr1587	spr1587_LiURB1	GCGCGGATCCGTCTACTGAAAGGTAGGCTT
	spr1611	spr1611_ExF	TTACGAGTTCGATCTACATC
	spr1611	spr1611_ExR	AGGTAAAAGCGCTATGCCTA
	spr1611	spr1611_LiDFNo	GCGCGCGGCCGCTTTGTCCTCTTTCTATGCGA
	spr1611	spr1611_LiDR	CCTTGATAAATCTTTTATTTCTA
	spr1611	spr1611_LiUF	AATCCAAGTCCCTGCAAAAT
	spr1611	spr1611_LiURX1	GCGCCTCGAGGAGTTGGTTGGAGGTGTTAT
	spr1625	spr1625_ExF	GGCAGTGTTGTGATCAATTA
	spr1625	spr1625_ExR	TGGGACCAAGGATTCCTTTT
	spr1625	spr1625_LiDFNo	GCGCGCGGCCGCGATAAAATAAATATAACAGGAGA
	spr1625	spr1625_LiDR	AATCAGCCCCTCAAAAGAGA
	spr1625	spr1625_LiUF	TTCTATCAACTTTAGTTTTATTAT
	spr1625	spr1625_LiURB1	GCGCGGATCCATGAAACTCCTTTAATTAAATTAG
	spr1658	spr1658_ExF	GTAGTATTAAAGAGGAAGCC
	spr1658	spr1658_ExR	TATTTGGCATCCCAGACTTG
	spr1658	spr1658_LiDFNo	GCGCGCGGCCGCTTGTTCACATCCACCAGTTC
	spr1658	spr1658_LiDR	TTCCCCAACGTATGGTTTGA
	spr1658	spr1658_LiUF	ACACCGCCACCTGCTAAACG
	spr1658	spr1658_LiURB1	GCGCGGATCCCTTCGTCAGTTCTATCTACA
	spr1719	spr1719_ExF	GACAATAGATATCTTCGCCT
	spr1719	spr1719_ExR	TAATACGAGGGATTTGGTGA
	spr1719	spr1719_LiDFNo	GCGCGCGGCCGCAGTTGTCAAAGGTCAGGAAC
	spr1719	spr1719_LiDR	TGACACAAAAGTTTTTGAAAAAT
	spr1719	spr1719_LiUF	CTATCATCAATACCAATCAAC
	spr1719	spr1719_LiURB1	GCGCGGATCCAACTAACCAACTTTCTACAATT
	spr1738	spr1738_ExF	GATAATCCTCTGCATTGTAG
	spr1738	spr1738_ExR	ACGGAGATTTACTGCTGGAT
	spr1738	spr1738_LiDFNo	GCGCGCGGCCGCTAGGAATCTCCTTTTTTCACA
	spr1738	spr1738_LiDR	TACAGGGGATTGATTATCCT
	spr1738	spr1738_LiUF	ATTAGTTCCTTGACTACCTAG
	spr1738	spr1738_LiURB1	GCGCGGATCCTTTAACCTATAGAACATGATCC
	spr1782	spr1782_ExF	CTTCTCATGGAAACCGTAGT
	spr1782	spr1782_ExR	GTAGAACGCTATCCAGACTT
	spr1782	spr1782_LiDFNo_2	GCGCGCGGCCGCCACAATCAAGGCCGCAATGAC
	spr1782	spr1782_LiDR	TTTCTCTTTTTGTCTATAATTTG
	spr1782	spr1782_LiUF	TAAAGGTTCCTGCTTCGATA
	spr1782	spr1782_LiURB1	GCGCGGATCCTTTTTGAGTGAAGTTTCCAAAC
	spr1798	spr1798_ExF	TGTTTCTCCTGCCTATCCTG
	spr1798	spr1798_ExR	ATTGCGACCCATAATCCCCT
	spr1798	spr1798_LiDFNo	GCGCGCGGCCGCCTTAGAGTCCTTGCCCTTTA
	spr1798	spr1798_LiDR	AATAGATGAGAATTGCAGATTA
	spr1798	spr1798_LiUF	TATCATCCTTTTCTGGTCGT
	spr1798	spr1798_LiURB1	GCGCGGATCCGGAGAAACCTATGTCTCAAT
	spr1806	spr1806_ExF	CATAGGTCTCCACATCGAAA
	spr1806	spr1806_ExR	TTGCCCGTCAAAATGATTTG
	spr1806	spr1806_LiDFNo	GCGCGCGGCCGCTACTGAACCATCTGGGAATG
	spr1806	spr1806_LiDFXb	GCGCTCTAGATACTGAACCATCTGGGAATG
	spr1806	spr1806_LiDR	TTCATGGTCGAGGCTTTAAC
	spr1806	spr1806_LiUF	AGTCCTTAGATAGCTGAATC
	spr1806	spr1806_LiURB1	GCGCGGATCCAACAGCTAGAAAATTCTATTCT
	spr1806	spr1806_LiURNh	GCGCGCTAGCAACAGCTAGAAAATTCTATTCT
	spr1810	spr1810_ExF	CTGGGTACCATTCAACAGCT
	spr1810	spr1810_ExR	GGACGGTGAGTCAGTCTTTT
	spr1810	spr1810_LiDFNo	GCGCGCGGCCGCTCACAAAGAAAAGGAGCCCC
	spr1810	spr1810_LiDR	ATGAACGAACCCAAGAAGAA
	spr1810	spr1810_LiUF	TTATACCACTAGAAAGAGAATG
	spr1810	spr1810_LiURB1	GCGCGGATCCAAAAAGTATTTTTCAAAAGAATATT
	spr1851	spr1851_ExF	GATTGAGAGGAACTTAGGTA
	spr1851	spr1851_ExR	TTCGTGGTTTGGTTGTGATG
	spr1851	spr1851_LiDFNo	GCGCGCGGCCGCTACCAGATTCCTCCTTATTTA
	spr1851	spr1851_LiDR	AGAATGCAAAAGGGAGTCTG
	spr1851	spr1851_LiUF	ACCACCAGCACCCACGTTAA
	spr1851	spr1851_LiURB1	GCGCGGATCCGTAAAATCAGGTTTATCCTGA
	spr1865	spr1865_ExF	ATTAATCTCTGGTAGCAGAC
	spr1865	spr1865_ExR	ATTTTCGGTCACTTGATTGA
	spr1865	spr1865_LiDFNo	GCGCGCGGCCGCTCATTCCTTTGTACCGTATAT
	spr1865	spr1865_LiDFXb	GCGCTCTAGATCATTCCTTTGTACCGTATAT
	spr1865	spr1865_LiDR	TTAGATAAACTTTGGATTCGC
	spr1865	spr1865_LiUF	ATGCCCCCGATAATCGCCTA
	spr1865	spr1865_LiURB1	GCGCGGATCCAGAAAAGTAACTTTTTTGGAGT
	spr2010	spr2010_ExF	CCGGAATTTCAAAACCATTG
	spr2010	spr2010_ExR	TTTCCGAAGCAAGATGTTCT
	spr2010	spr2010_LiDFNo	GCGCGCGGCCGCTCAAAACCTCTTGGCACCCA
	spr2010	spr2010_LiDR	GGAGAACTAAAAAGACTGAAT
	spr2010	spr2010_LiUF	TTACCCAATCTATTTTTTTGGC
	spr2010	spr2010_LiURB1	GCGCGGATCCAAGTAATCTTTTTAGCAGATGT
	spr2010	spr2010_LiURB1_2	GCGCGGATCCCTGACAGAAATTGTATTAAATG
	spr2028	spr2028_ExF	CAGGTAAATCATAGCCATTC
	spr2028	spr2028_ExR	AAGCGATTTACTTTATGGAA
	spr2028	spr2028_LiDFNo	GCGCGCGGCCGCCCCTTCTTTCTAGTGTCTAT
	spr2028	spr2028_LiDR	AACTTTAGCGAATTTGTATCC
	spr2028	spr2028_LiUF	TTGATTGTCTGGATTTTGAAAA
	spr2028	spr2028_LiURB1	GCGCGGATCCGGAAAAACGAATGAAAAAAGAA
	spr2030	spr2030_ExF	TAGAAAGAGAAGGCTCCTCT
	spr2030	spr2030_ExR	TCTGGTGCTGGTTTGAAAGA
	spr2030	spr2030_LiDFNo	GCGCGCGGCCGCGATTTACCTCCTTATATACAG
	spr2030	spr2030_LiDR	GCAATTTTGAAAGATTCGGAT
	spr2030	spr2030_LiUF	TGTCACCATCATCTATTAAATG
	spr2030	spr2030_LiURNh_2	GCGCGCTAGCGCTAATAATGTGAAACTACAAGCG
	spr0867	spr0867_LiUF	CATCAAGAACACAGTGCAAA
	spr0867	spr0867_LiURB1	GCGCGGATCCATTACAAACTAATAAAAAATCAAG
	spr0867	spr0867_LiDFNo	GCGCGCGGCCGCTACTATAAGTGAATATGATTTGA
	spr0867	spr0867_LiDR	ATTCTTCGGCCTGCTCATGA
	spr0867	spr0867_ExF	GCAAATTGTGGATTACTCGT
	spr0867	spr0867_ExR	GAGAAAAATCAATGCGCCTG
	spr1754	spr1754_LiUF	AAAACTGACCCAATTTTATAATA
	spr1754	spr1754_LiURB1	GCGCGGATCCTAATGGAATGTCTTTCAAATCA
	spr1754	spr1754_LiDFNo	GCGCGCGGCCGCATTCTACTCCTTATCAATTAAAA
	spr1754	spr1754_LiDR	TCTGTTAATACATTTGGTGCA
	spr1754	spr1754_ExF	TCACAATCTCAGCTGAACCC
	spr1754	spr1754_ExR	GCAGCCACCTGGATTTTAGG
